# Supplementary material for: A TonB-dependent receptor constitutes the outer membrane transport system for a lignin-derived aromatic compound
Source: Commun Biol. 2019 Nov 22;2:432. doi: 10.1038/s42003-019-0676-z (PMC6874591; doi:10.1038/s42003-019-0676-z)
Supplement: Supplementary file 2 — Supplementary Data 1 [file 42003_2019_676_MOESM2_ESM.xlsx]

## Sheet: Fig. 2d
	OD660
		SYK-6			SYK-6+ddvT			∆ddvT			∆ddvT+ddvT
	Time (h)	1	2	3	1	2	3	1	2	3	1	2	3
	1	0.194	0.199	0.187	0.188	0.198	0.196	0.198	0.203	0.195	0.202	0.191	0.196
	6	0.222	0.21	0.245	0.23	0.241	0.255	0.202	0.21	0.205	0.203	0.199	0.222
	12	0.237	0.222	0.303	0.317	0.327	0.354	0.178	0.202	0.187	0.195	0.195	0.234
	18	0.334	0.276	0.479	0.391	0.405	0.451	0.163	0.195	0.163	0.2	0.201	0.224
	24	0.547	0.783	0.876	0.539	0.593	0.571	0.151	0.185	0.161	0.2	0.24	0.405
	30	0.937	1.186	1.145	0.937	1.001	1.021	0.13	0.208	0.205	0.259	0.43	0.387
	36	1.148	1.25	1.102	1.012	1.077	1.146	0.17	0.223	0.215	0.402	0.458	0.538
	42	1.087	1.164	1.046	0.974	1.046	1.102	0.226	0.269	0.358	0.499	0.565	0.551
	48	1.075	1.16	1.069	0.993	1.038	1.098	0.245	0.31	0.262	0.547	0.627	0.611
	54	1.062	1.066	1.067	1.004	1.048	1.082	0.302	0.321	0.373	0.632	0.656	0.719
	60	1.072	1.097	1.056	1.023	1.067	1.081	0.312	0.31	0.304	0.685	0.719	0.739
	66	1.067	0.968	1.063	0.985	1.119	1.075	0.335	0.303	0.332	0.712	0.767	0.794
	72	1.089	0.993	1.061	1.016	1.07	1.091	0.293	0.343	0.309	0.758	0.782	0.838
	78	1.081	0.987	1.069	1.027	1.092	1.155	0.334	0.355	0.422	0.793	0.815	0.836
	84	1.083	0.966	1.061	1.036	1.139	1.103	0.314	0.343	0.37	0.826	0.848	0.84
	90	1.103	0.968	1.085	1.041	1.111	1.123	0.344	0.334	0.37	0.842	0.84	0.821
	96	1.094	0.96	1.077	1.051	1.11	1.131	0.356	0.35	0.38	0.869	0.858	0.82
	102	1.096	0.913	1.072	1.063	1.149	1.155	0.351	0.356	0.344	0.864	0.84	0.779
	108	1.098	0.979	1.094	1.063	1.138	1.19	0.355	0.368	0.362	0.85	0.845	0.78
	114	1.137	0.901	1.087	1.056	1.131	1.171	0.376	0.351	0.363	0.847	0.821	0.865
	120	1.114	0.867	1.076	1.08	1.169	1.148	0.356	0.336	0.368	0.835	0.818	0.79

## Sheet: Fig. 2e
	DDVA concentration (µM)
		SYK-6			SYK-6+ddvT			∆ddvT			∆ddvT+ddvT
	Time (h)	1	2	3	1	2	3	1	2	3	1	2	3
	0	103.205	96.4195	91.2798	88.8961	92.4072	93.5696	94.9747	93.7385	96.9677	88.3247	102.344	99.3007
	0.5	96.1205	98.0816	86.7818	100.292	91.3976	91.7006	97.4072	96.1104	104.553	91.8922	89.9302	93.8996
	1	87.175	102.592	95.7241	84.6399	83.3793	83.5172	102.617	96.7608	95.4203	88.1929	83.9564	83.7206
	3	61.2003	64.5718	55.0943	14.5391	18.2754	19.0821	88.0864	94.1554	92.2082	62.6024	58.8896	57.6089
	5	30.5474	37.2623	15.7499	0	0	0	84.7761	90.1353	88.5557	47.1925	39.9319	41.8577
	7	0	5.15452	0	0	0	0	83.3117	87.746	86.3099	36.8743	30.5561	32.6338
	9	0	0	0	0	0	0	84.3426	87.2911	85.7713	29.0061	22.021	22.9267

## Sheet: Fig. 2f
	Miller units
		SYK-6			∆ddvT			∆ddvK
	DDVA (mM)	1	2	3	1	2	3	1	2	3
	0	62.5	77.6699	43.8871	65.5172	65.4952	60.4575	58.2646	60.182	63.2761
	0.1	404.839	404.025	433.657	112.013	103.107	97.973	60.71	63.2106	111.054
	1	1342.67	1433.33	1490.03	274.295	268.698	276.144	73.5789	68.6323	67.5707
	5	1713.92	1774.15	1885.2	738.532	695.98	722.741	83.0772	93.2791	83.2257

## Sheet: Fig. 2g
	Miller units
		SYK-6			SYK-6+ddvT			∆ddvT			∆ddvT+ddvT
	DDVA (mM)	1	2	3	1	2	3	1	2	3	1	2	3
	0	21.9939	24.5203	22.5397	26.4954	22.1038	24.5273	21.2879	29.9968	44.7468	23.875	18.2872	24.8698
	0.1	375.039	433.859	405.823	673.629	800.664	878.247	52.2976	63.0716	70.2387	329.282	319.516	391.587
	1	1264.52	1454.23	1439.18	1561.33	1377.26	1601.47	225.014	242.401	227.127	423.348	433.685	556.887
	5	1760.26	1679.91	1772.84	1905.47	1689.5	1759.5	679.552	644.035	682.903	867.285	902.319	990.296

## Sheet: Fig. 3a
	OD660
		SYK-6			∆ddvT			∆ddvT+ddvT			∆ddvT+ddvT_V42A			∆ddvT+ddvT_T43A			∆ddvT+ddvT_V42A-T43A
	Time (h)	1	2	3	1	2	3	1	2	3	1	2	3	1	2	3	1	2	3
	1	0.194	0.199	0.187	0.198	0.203	0.195	0.202	0.191	0.196	0.202	0.192	0.212	0.198	0.201	0.191	0.197	0.198	0.189
	6	0.222	0.21	0.245	0.202	0.21	0.205	0.203	0.199	0.222	0.216	0.209	0.211	0.217	0.226	0.211	0.209	0.21	0.2
	12	0.237	0.222	0.303	0.178	0.202	0.187	0.195	0.195	0.234	0.255	0.237	0.249	0.239	0.239	0.205	0.231	0.225	0.216
	18	0.334	0.276	0.479	0.163	0.195	0.163	0.2	0.201	0.224	0.276	0.266	0.282	0.238	0.24	0.198	0.227	0.231	0.232
	24	0.547	0.783	0.876	0.151	0.185	0.161	0.2	0.24	0.405	0.302	0.298	0.307	0.238	0.228	0.196	0.239	0.237	0.239
	30	0.937	1.186	1.145	0.13	0.208	0.205	0.259	0.43	0.387	0.313	0.291	0.291	0.223	0.245	0.195	0.249	0.256	0.245
	36	1.148	1.25	1.102	0.17	0.223	0.215	0.402	0.458	0.538	0.318	0.297	0.292	0.275	0.29	0.263	0.246	0.27	0.242
	42	1.087	1.164	1.046	0.226	0.269	0.358	0.499	0.565	0.551	0.351	0.313	0.289	0.292	0.333	0.297	0.246	0.234	0.348
	48	1.075	1.16	1.069	0.245	0.31	0.262	0.547	0.627	0.611	0.354	0.326	0.314	0.415	0.385	0.368	0.276	0.257	0.269
	54	1.062	1.066	1.067	0.302	0.321	0.373	0.632	0.656	0.719	0.389	0.311	0.31	0.433	0.456	0.354	0.289	0.254	0.312
	60	1.072	1.097	1.056	0.312	0.31	0.304	0.685	0.719	0.739	0.402	0.356	0.315	0.503	0.455	0.349	0.284	0.267	0.283
	66	1.067	0.968	1.063	0.335	0.303	0.332	0.712	0.767	0.794	0.434	0.365	0.299	0.493	0.455	0.375	0.346	0.271	0.322
	72	1.089	0.993	1.061	0.293	0.343	0.309	0.758	0.782	0.838	0.43	0.361	0.303	0.506	0.472	0.394	0.3	0.269	0.319
	78	1.081	0.987	1.069	0.334	0.355	0.422	0.793	0.815	0.836	0.451	0.377	0.347	0.501	0.502	0.397	0.31	0.286	0.377
	84	1.083	0.966	1.061	0.314	0.343	0.37	0.826	0.848	0.84	0.447	0.423	0.315	0.514	0.5	0.405	0.322	0.313	0.327
	90	1.103	0.968	1.085	0.344	0.334	0.37	0.842	0.84	0.821	0.472	0.366	0.307	0.524	0.518	0.407	0.324	0.312	0.337
	96	1.094	0.96	1.077	0.356	0.35	0.38	0.869	0.858	0.82	0.451	0.384	0.28	0.524	0.507	0.428	0.307	0.376	0.343
	102	1.096	0.913	1.072	0.351	0.356	0.344	0.864	0.84	0.779	0.458	0.44	0.286	0.528	0.51	0.426	0.311	0.334	0.332
	108	1.098	0.979	1.094	0.355	0.368	0.362	0.85	0.845	0.78	0.451	0.387	0.274	0.503	0.515	0.415	0.321	0.339	0.343
	114	1.137	0.901	1.087	0.376	0.351	0.363	0.847	0.821	0.865	0.443	0.387	0.259	0.51	0.5	0.42	0.32	0.342	0.333
	120	1.114	0.867	1.076	0.356	0.336	0.368	0.835	0.818	0.79	0.436	0.394	0.273	0.516	0.507	0.437	0.318	0.371	0.34

## Sheet: Fig. 3b
	DDVA concentration (µM)
		SYK-6			∆ddvT			∆ddvT+ddvT			∆ddvT+ddvT_V42A			∆ddvT+ddvT_T43A			∆ddvT+ddvT_V42A-T43A
	Time (h)	1	2	3	1	2	3	1	2	3	1	2	3	1	2	3	1	2	3
	0	103.205	96.4195	91.2798	94.9747	93.7385	96.9677	88.3247	102.344	99.3007	97.7143	85.42	89.1806	92.6788	88.1215	99.3295	90.9843	95.1717	103.314
	0.5	96.1205	98.0816	86.7818	97.4072	96.1104	104.553	91.8922	89.9302	93.8996	90.8714	87.8341	93.8362	93.869	94.9403	94.1491	97.5016	100.123	99.1122
	1	87.175	102.592	95.7241	102.617	96.7608	95.4203	88.1929	83.9564	83.7206	91.587	91.8543	96.4858	93.1516	94.4138	91.0385	94.3527	98.02	95.4956
	3	61.2003	64.5718	55.0943	88.0864	94.1554	92.2082	62.6024	58.8896	57.6089	89.4643	82.3358	78.0623	78.1192	76.9914	85.6277	87.4273	90.6924	100.42
	5	30.5474	37.2623	15.7499	84.7761	90.1353	88.5557	47.1925	39.9319	41.8577	80.8317	76.3679	75.0273	72.1914	75.6564	79.5946	90.6732	84.1131	88.8968
	7	0	5.15452	0	83.3117	87.746	86.3099	36.8743	30.5561	32.6338	79.3609	69.5846	75.7675	71.2057	70.2318	74.8287	85.6423	86.1237	92.9512
	9	0	0	0	84.3426	87.2911	85.7713	29.0061	22.021	22.9267	77.0998	73.93	71.0344	70.8044	67.4365	74.6452	88.1666	83.7401	89.3568

## Sheet: Fig. 3c
	Miller units
		SYK-6			∆ddvT			∆ddvT+ddvT			∆ddvT+ddvT_V42A			∆ddvT+ddvT_T43A			∆ddvT+ddvT_V42A-T43A
	DDVA (mM)	1	2	3	1	2	3	1	2	3	1	2	3	1	2	3	1	2	3
	0	21.9939	24.5203	22.5397	21.2879	29.9968	44.7468	23.875	18.2872	24.8698	29.3103	31.25	34.375	25.9482	23.1769	44.6693	25.2909	26.8971	23.216
	0.1	375.039	433.859	405.823	52.2976	63.0716	70.2387	329.282	319.516	391.587	308.772	301.994	289.79	242.221	250.922	251.151	87.8753	96.387	80.0241

## Sheet: Fig. 4a
	OD660
		SYK-6			∆tonB2			∆tonB3			∆tonB4			∆tonB5			∆tonB6
	Time (h)	1	2	3	1	2	3	1	2	3	1	2	3	1	2	3	1	2	3
	1	0.19	0.192	0.191	0.191	0.196	0.184	0.189	0.187	0.187	0.19	0.189	0.19	0.194	0.183	0.185	0.18	0.18	0.182
	6	0.196	0.187	0.19	0.19	0.188	0.184	0.191	0.185	0.197	0.187	0.191	0.184	0.192	0.183	0.187	0.174	0.202	0.175
	12	0.238	0.208	0.227	0.19	0.188	0.185	0.237	0.232	0.247	0.337	0.331	0.336	0.384	0.314	0.393	0.328	0.355	0.29
	18	0.531	0.474	0.421	0.189	0.188	0.184	0.51	0.481	0.458	0.764	0.725	0.812	0.733	0.699	0.761	0.7	0.721	0.596
	24	0.959	0.973	0.898	0.192	0.191	0.188	0.989	0.985	0.939	0.923	0.946	0.873	0.945	0.896	0.967	1.017	1.001	0.939
	30	0.913	0.966	0.825	0.191	0.19	0.185	0.967	0.958	0.959	0.907	0.939	0.826	0.918	0.885	0.918	0.989	0.974	0.916
	36	0.905	0.917	0.782	0.191	0.19	0.187	0.975	0.931	0.913	0.894	0.93	0.799	0.91	0.901	0.891	0.967	0.941	0.899
	42	0.893	0.913	0.757	0.19	0.189	0.185	0.903	0.908	0.898	0.907	0.923	0.765	0.938	0.88	0.866	0.957	0.929	0.873
	48	0.888	0.906	0.75	0.194	0.194	0.189	0.901	0.901	0.892	0.894	0.913	0.758	0.91	0.88	0.876	0.945	0.934	0.836
	54	0.889	0.902	0.749	0.194	0.192	0.188	0.884	0.892	0.88	0.888	0.93	0.742	0.93	0.893	0.866	0.953	0.92	0.816
	60	0.869	0.912	0.751	0.195	0.192	0.187	0.881	0.873	0.879	0.887	0.963	0.727	0.924	0.881	0.842	0.943	0.956	0.818
	66	0.864	0.928	0.779	0.195	0.192	0.185	0.954	0.896	0.892	0.889	0.942	0.713	0.91	0.909	0.847	0.939	0.923	0.803
	72	0.886	0.961	0.775	0.197	0.192	0.184	0.873	0.902	0.866	0.893	0.929	0.711	0.916	0.905	0.85	0.957	0.935	0.792
	78	0.886	0.957	0.756	0.199	0.191	0.18	0.924	0.888	0.876	0.907	0.932	0.712	0.963	0.894	0.857	0.945	0.925	0.791
	84	0.87	0.941	0.835	0.196	0.187	0.173	0.921	0.899	0.884	0.896	0.921	0.713	0.93	0.889	0.842	0.941	0.93	0.793
	90	0.873	1	0.794	0.196	0.184	0.169	0.918	0.909	0.877	0.915	0.943	0.709	0.947	0.886	0.857	0.976	0.944	0.78
	96	0.876	0.956	0.809	0.192	0.177	0.162	0.937	0.913	0.879	0.91	0.952	0.714	0.953	0.893	0.852	0.953	0.951	0.801
	102	0.865	0.939	0.764	0.188	0.176	0.159	0.979	0.914	0.91	0.927	0.958	0.72	0.931	0.924	0.895	0.958	0.936	0.782
	108	0.905	0.973	0.785	0.182	0.169	0.153	0.986	0.908	0.879	0.905	0.987	0.726	0.951	0.928	0.896	0.961	0.95	0.807
	114	0.917	0.959	0.793	0.177	0.168	0.148	0.951	0.944	0.903	0.93	0.975	0.732	0.938	0.92	0.894	0.963	0.956	0.818
	120	0.862	0.982	0.775	0.187	0.175	0.16	0.975	0.908	0.887	0.925	0.944	0.733	0.964	0.925	0.913	0.971	0.989	0.83
	126	0.93	0.947	0.799	0.173	0.187	0.154	0.96	0.927	0.893	0.954	0.97	0.757	0.941	0.923	0.892	0.971	0.958	0.8
	132	0.872	0.97	0.811	0.178	0.197	0.163	0.976	0.931	0.885	0.918	0.946	0.733	0.956	0.923	0.874	0.972	1.001	0.847
	138	0.876	1.022	0.8	0.198	0.195	0.178	0.985	0.938	0.891	0.91	0.966	0.734	0.981	0.922	0.903	0.959	0.964	0.827
	144	0.889	0.98	0.826	0.187	0.252	0.181	0.967	0.946	0.891	0.912	0.959	0.742	0.944	0.987	0.891	0.967	0.976	0.87
	150	0.895	0.964	0.849	0.216	0.262	0.181	0.971	0.943	0.885	0.909	0.963	0.771	0.95	0.927	0.909	0.965	0.973	0.828
	156	0.862	0.983	0.851	0.232	0.273	0.211	0.978	0.949	0.905	0.924	1.003	0.761	0.936	0.915	0.92	0.985	1.018	0.842
	162	0.891	0.997	0.841	0.253	0.371	0.254	1.004	0.963	0.905	0.935	0.966	0.833	0.975	0.956	0.907	0.992	0.993	0.886
	168	0.873	0.949	0.838	0.263	0.357	0.274	1.002	0.949	0.901	0.966	0.959	0.772	1.005	0.943	0.934	1.001	0.987	0.87
	174	1.043	1	0.925	0.292	0.358	0.288	0.99	0.95	0.91	0.963	1.033	0.789	0.99	0.958	0.923	0.974	1.023	0.85
	180	0.902	0.941	0.843	0.325	0.486	0.336	1.002	0.976	0.942	0.975	0.979	0.822	1.012	0.938	0.918	1.01	1.015	0.863
	186	0.956	0.959	0.814	0.351	0.4	0.332	0.986	0.949	0.944	0.942	1.004	0.83	0.963	0.938	0.925	0.996	1.073	0.869
	192	0.892	1.005	0.891	0.378	0.429	0.361	0.96	0.978	0.909	0.954	1.004	0.856	1.073	0.96	0.93	1.005	1.065	0.862
	198	0.894	0.983	0.929	0.402	0.457	0.406	1.108	1	0.939	0.953	1.08	0.841	1.045	0.979	0.95	1.004	1.076	0.87
	204	0.887	0.986	0.838	0.431	0.511	0.412	0.958	1.032	0.93	0.928	1.029	0.896	1.044	0.98	0.936	1.004	1.07	0.88
	210	0.96	0.999	0.858	0.453	0.576	0.423	1.141	1.002	0.947	0.98	1.034	0.907	1	0.972	0.975	1.036	1.043	0.869
	216	0.896	1.012	0.809	0.48	0.682	0.458	0.958	1.027	0.95	0.944	0.99	0.944	0.982	0.96	0.956	1.047	1.082	0.884
	222	0.996	1.048	0.861	0.517	0.872	0.473	0.965	1.021	0.936	0.97	1.015	0.973	1.061	1.007	0.983	1.033	1.066	0.887
	228	0.881	0.958	0.842	0.545	1.018	0.508	0.973	1.025	0.95	0.98	1.066	0.968	0.993	0.976	0.973	1.009	1.062	0.884
	234	1.054	1.017	0.814	0.568	0.996	0.537	1.018	1.014	0.975	0.974	1.055	0.996	1.097	1.015	0.972	1.022	1.079	0.879
	240	1.153	0.967	0.823	0.61	0.967	0.568	1.027	1.014	0.972	1.014	1.116	0.959	1.027	1.008	0.961	1.031	1.084	0.883
	246	0.914	1.032	1.073	0.642	0.96	0.618	1.024	1.039	0.973	1	1.133	0.993	1.06	1.017	0.954	1.074	1.104	0.905

## Sheet: Fig. 4b
	DDVA concentration (µM)
		SYK-6			∆tonB2			∆tonB3			∆tonB4			∆tonB5			∆tonB6
	Time (h)	1	2	3	1	2	3	1	2	3	1	2	3	1	2	3	1	2	3
	0	104.512	96.8003	99.0067	100.639	94.5474	92.874	85.0909	91.772	100.966	100.711	87.1472	95.7988	93.3959	96.48	85.1763	98.472	103.427	90.9976
	0.5	90.9764	87.5763	86.9181	92.7488	90.2856	90.2008	91.0395	92.7815	91.1725	89.6244	90.0795	97.095	88.7861	89.1782	96.4631	89.0141	86.8876	92.2854
	1	76.6477	73.8527	76.6975	85.3436	92.4641	83.2663	78.8297	82.7344	81.076	78.8796	80.9643	89.5858	76.4847	73.897	72.2811	77.6291	75.4062	73.528
	2	56.5501	52.3068	52.5814	73.8069	68.5394	68.4397	55.4246	61.8484	58.6397	56.6982	59.8242	59.2811	50.5886	45.3667	41.3893	51.2713	49.7057	45.6422
	3	40.8149	26.82	30.7258	53.9711	52.0806	51.8863	33.3035	44.2298	40.5712	31.0263	38.3305	37.0818	22.4024	13.5035	3.61307	27.2431	20.2501	20.9948
	4	22.9068	3.97662	10.0798	45.6269	40.4813	37.7516	13.3378	27.248	23.5561	9.10672	16.9375	14.1613	0.723554	0	0	2.87635	0	0
	6	0	0	0	24.3008	21.3832	18.6312	0	0	0	0	0	0	0	0	0	0	0	0

## Sheet: Fig. 4c
	Miller units
		SYK-6			∆tonB2			∆tonB3			∆tonB4			∆tonB5			∆tonB6
	DDVA (mM)	1	2	3	1	2	3	1	2	3	1	2	3	1	2	3	1	2	3
	0	62.5	77.6699	43.8871	73.2279	56.5069	76.9399	50.1185	67.9712	50.2682	6.80272	27.5081	56.25	117.925	100.946	72.5552	98.4127	87.3016	69.6023
	0.1	404.839	404.025	433.657	1450.35	1267.57	1311.37	397.209	438.665	458.007	390.625	382.911	368.263	511.146	558.383	520.062	508.143	568.182	477.208
	1	1342.67	1433.33	1490.03	1804.49	1831.4	1788.45	1558.09	1614.62	1574.68	1356.93	1410.14	1372.95	1393.18	1399.17	1380.19	1265.53	1279.13	1365.08
	5	1713.92	1774.15	1885.2	2061	2176.38	2239.04	1876.28	1945.63	2028.29	1716.46	1671.35	2051.49	1795.06	1767.76	1659.51	1615.38	1740.33	1805.25

[truncated: 3 more sheets: Fig. 4d, Fig. 6a, Fig. 6b]
